# Supplementary material for: Changes to Carbon Isotopes in Atmospheric CO2 Over the Industrial Era and Into the Future
Source: Global Biogeochem Cycles. 2020 Nov 15;34(11):e2019GB006170. doi: 10.1029/2019GB006170 (PMC7757245; doi:10.1029/2019GB006170)
Supplement: Supplementary file 2 — Table S1 [file GBC-34-e2019GB006170-s002.csv]

Table S1. Calibrated parameter sets used in the future simulations.
Parameters are as described in Graven [2015] but here there are three biosphere boxes instead of one.
The units for Keddy are m2 yr-1 and units for all the τ’s are years. β is unitless.
The parameter set in the first row was used in the simulations excluding fossil fuel emissions or nuclear weapons testing shown in Figure 4.
From Graven et al. Changes to Carbon Isotopes in Atmospheric CO2 over the Industrial Era and into the Future, Global Biogeochemical Cycles, 2020.
Keddy, m2 y-1	τam	β	τab1	τab2	τab3	τba1	τba2	τba3
4000	10	0.4	27.1	21.6	210.9	2.4	24.8	580.2
4000	10	0.4	33.8	25.6	61.9	2	13.4	212.8
4000	11	0.4	21.2	31.5	53	2.6	24.1	165.7
3000	9	0.4	33.8	25.6	61.9	2	13.4	212.8
3000	10	0.4	33.8	25.6	61.9	2	13.4	212.8
3000	11	0.4	33.8	25.6	61.9	2	13.4	212.8
3000	11	0.4	21.2	31.5	53	2.6	24.1	165.7
4000	9	0.4	38.1	23	107.8	2	15.7	353.2
3000	9	0.4	38.1	23	107.8	2	15.7	353.2
5000	11	0.4	23.2	24.4	105.4	2.5	26.2	299.4
5000	10	0	33.8	25.6	61.9	2	13.4	212.8
4000	11	0.4	23.2	24.4	105.4	2.5	26.2	299.4
4000	10	0	33.8	25.6	61.9	2	13.4	212.8
4000	11	0	33.8	25.6	61.9	2	13.4	212.8
3000	10	0.4	23.2	24.4	105.4	2.5	26.2	299.4
3000	11	0.4	23.2	24.4	105.4	2.5	26.2	299.4
3000	9	0	33.8	25.6	61.9	2	13.4	212.8
3000	10	0	33.8	25.6	61.9	2	13.4	212.8
3000	11	0	33.8	25.6	61.9	2	13.4	212.8
4000	9	0	38.1	23	107.8	2	15.7	353.2
4000	11	0	21.2	31.5	53	2.6	24.1	165.7
3000	9	0	38.1	23	107.8	2	15.7	353.2
3000	11	0	21.2	31.5	53	2.6	24.1	165.7
3000	9	0.4	27.1	21.6	210.9	2.4	24.8	580.2
3000	10	0.4	27.1	21.6	210.9	2.4	24.8	580.2
5000	11	0	23.2	24.4	105.4	2.5	26.2	299.4
4000	11	0	23.2	24.4	105.4	2.5	26.2	299.4
4000	10	0	27.1	21.6	210.9	2.4	24.8	580.2
3000	10	0	23.2	24.4	105.4	2.5	26.2	299.4
3000	11	0	23.2	24.4	105.4	2.5	26.2	299.4
3000	9	0	27.1	21.6	210.9	2.4	24.8	580.2
3000	10	0	27.1	21.6	210.9	2.4	24.8	580.2
3000	11	0.4	21.7	20.1	232.6	2.6	34.7	502.4
3000	11	0	21.7	20.1	232.6	2.6	34.7	502.4
