# Supplementary material for: Changes to Carbon Isotopes in Atmospheric CO2 Over the Industrial Era and Into the Future
Source: Global Biogeochem Cycles. 2020 Nov 15;34(11):e2019GB006170. doi: 10.1029/2019GB006170 (PMC7757245; doi:10.1029/2019GB006170)
Supplement: Supplementary file 3 — Table S2 [file GBC-34-e2019GB006170-s003.csv]

Table S2: Atmospheric forcing datasets for Δ14CO2 and δ13CO2 for the six SSP-based scenarios. Units are ‰.
From Graven et al. Changes to Carbon Isotopes in Atmospheric CO2 over the Industrial Era and into the Future, Global Biogeochemical Cycles, 2020.
	SSP119	SSP119	SSP126	SSP126	SSP245	SSP245	SSP370	SSP370	SSP534os	SSP534os	SSP585	SSP585
	D14C	d13C	D14C	d13C	D14C	d13C	D14C	d13C	D14C	d13C	D14C	d13C
2005	66.1	-8.20	66.1	-8.20	66.1	-8.20	66.1	-8.20	66.1	-8.20	66.1	-8.20
2006	61.7	-8.22	61.7	-8.22	61.7	-8.22	61.7	-8.22	61.7	-8.22	61.7	-8.22
2007	57.0	-8.24	57.0	-8.24	57.0	-8.24	57.0	-8.24	57.0	-8.24	57.0	-8.24
2008	52.2	-8.26	52.2	-8.26	52.2	-8.26	52.2	-8.26	52.2	-8.26	52.2	-8.26
2009	47.6	-8.28	47.6	-8.28	47.6	-8.28	47.6	-8.28	47.6	-8.28	47.6	-8.28
2010	43.4	-8.30	43.4	-8.30	43.4	-8.30	43.4	-8.30	43.4	-8.30	43.4	-8.30
2011	39.1	-8.34	39.1	-8.34	39.1	-8.34	39.1	-8.34	39.1	-8.34	39.1	-8.34
2012	34.7	-8.36	34.7	-8.36	34.7	-8.36	34.7	-8.36	34.7	-8.36	34.7	-8.36
2013	30.4	-8.40	30.4	-8.40	30.4	-8.40	30.4	-8.40	30.4	-8.40	30.4	-8.40
2014	26.1	-8.42	26.1	-8.42	26.1	-8.42	26.1	-8.42	26.1	-8.42	26.1	-8.42
2015	21.9	-8.43	21.9	-8.43	21.9	-8.43	21.9	-8.43	21.9	-8.43	21.9	-8.43
2016	18.3	-8.47	18.0	-8.47	18.0	-8.47	17.7	-8.47	17.8	-8.47	17.8	-8.47
2017	15.1	-8.51	14.4	-8.51	14.2	-8.51	13.6	-8.51	13.8	-8.51	13.8	-8.51
2018	12.3	-8.55	10.9	-8.55	10.7	-8.55	9.5	-8.56	9.9	-8.55	9.9	-8.55
2019	9.8	-8.59	7.6	-8.59	7.2	-8.59	5.3	-8.61	6.0	-8.60	6.0	-8.60
2020	7.6	-8.61	4.4	-8.62	3.9	-8.62	1.2	-8.65	2.1	-8.64	2.1	-8.64
2021	5.6	-8.64	1.3	-8.64	0.7	-8.65	-2.9	-8.69	-1.7	-8.68	-1.7	-8.68
2022	3.9	-8.66	-1.6	-8.67	-2.5	-8.68	-6.9	-8.73	-5.6	-8.72	-5.6	-8.71
2023	2.5	-8.67	-4.3	-8.69	-5.6	-8.71	-10.9	-8.78	-9.6	-8.76	-9.6	-8.75
2024	1.4	-8.68	-6.9	-8.71	-8.7	-8.73	-14.9	-8.82	-13.6	-8.81	-13.6	-8.80
2025	0.5	-8.68	-9.4	-8.72	-11.7	-8.76	-18.9	-8.86	-17.7	-8.85	-17.7	-8.84
2026	-0.3	-8.67	-11.8	-8.73	-14.7	-8.79	-22.8	-8.90	-21.8	-8.90	-21.8	-8.89
2027	-0.8	-8.66	-14.0	-8.74	-17.6	-8.81	-26.7	-8.94	-25.9	-8.94	-25.9	-8.93
2028	-1.2	-8.64	-16.2	-8.75	-20.5	-8.84	-30.5	-8.98	-30.0	-8.99	-30.0	-8.98
2029	-1.4	-8.62	-18.3	-8.76	-23.3	-8.86	-34.3	-9.02	-34.1	-9.04	-34.2	-9.03
2030	-1.5	-8.60	-20.3	-8.76	-26.1	-8.89	-38.1	-9.06	-38.2	-9.09	-38.3	-9.07
2031	-1.4	-8.58	-22.2	-8.77	-28.8	-8.91	-41.8	-9.10	-42.4	-9.14	-42.5	-9.12
2032	-1.2	-8.55	-24.0	-8.77	-31.5	-8.94	-45.4	-9.14	-46.6	-9.18	-46.7	-9.17
2033	-1.0	-8.52	-25.5	-8.77	-34.1	-8.96	-49.0	-9.18	-50.8	-9.23	-50.9	-9.22
2034	-0.7	-8.50	-26.9	-8.77	-36.6	-8.98	-52.5	-9.22	-55.1	-9.28	-55.2	-9.27
2035	-0.4	-8.47	-28.2	-8.76	-39.1	-9.00	-55.9	-9.26	-59.4	-9.34	-59.5	-9.32
2036	0.1	-8.44	-29.3	-8.76	-41.5	-9.02	-59.4	-9.29	-63.7	-9.39	-63.8	-9.37
2037	0.6	-8.41	-30.3	-8.75	-43.9	-9.04	-62.7	-9.33	-68.1	-9.44	-68.2	-9.42
2038	1.2	-8.38	-31.3	-8.75	-46.2	-9.06	-66.1	-9.36	-72.5	-9.49	-72.6	-9.47
2039	1.9	-8.35	-32.1	-8.74	-48.5	-9.08	-69.4	-9.40	-76.9	-9.54	-77.0	-9.53
2040	2.6	-8.31	-32.8	-8.73	-50.8	-9.10	-72.6	-9.43	-81.2	-9.60	-81.4	-9.58
2041	3.4	-8.28	-33.5	-8.72	-53.0	-9.12	-75.8	-9.47	-85.5	-9.65	-85.8	-9.63
2042	4.1	-8.25	-34.1	-8.71	-55.2	-9.14	-78.9	-9.50	-89.2	-9.70	-90.2	-9.68
2043	4.8	-8.21	-34.7	-8.69	-57.3	-9.16	-82.0	-9.54	-92.4	-9.74	-94.6	-9.74
2044	5.4	-8.18	-35.2	-8.68	-59.4	-9.17	-85.0	-9.57	-95.1	-9.77	-99.0	-9.79
2045	6.0	-8.15	-35.7	-8.67	-61.4	-9.19	-88.0	-9.60	-97.4	-9.80	-103.4	-9.85
2046	6.6	-8.12	-36.1	-8.65	-63.5	-9.21	-90.9	-9.64	-99.4	-9.81	-107.8	-9.90
2047	7.1	-8.09	-36.4	-8.64	-65.4	-9.22	-93.8	-9.67	-101.0	-9.82	-112.2	-9.96
2048	7.6	-8.06	-36.8	-8.62	-67.4	-9.24	-96.6	-9.70	-102.5	-9.83	-116.6	-10.01
2049	8.1	-8.03	-37.0	-8.60	-69.3	-9.25	-99.4	-9.73	-103.7	-9.83	-121.0	-10.07
2050	8.5	-8.00	-37.3	-8.59	-71.2	-9.27	-102.2	-9.76	-104.7	-9.82	-125.3	-10.12
2051	9.0	-7.97	-37.5	-8.57	-73.0	-9.28	-104.9	-9.80	-105.4	-9.82	-129.7	-10.18
2052	9.4	-7.93	-37.6	-8.55	-74.8	-9.30	-107.6	-9.83	-105.9	-9.80	-134.0	-10.23
2053	9.7	-7.91	-37.8	-8.53	-76.5	-9.31	-110.3	-9.86	-106.1	-9.79	-138.4	-10.29
2054	10.0	-7.88	-37.9	-8.51	-78.2	-9.32	-112.8	-9.89	-106.0	-9.76	-142.7	-10.35
2055	10.3	-7.85	-38.0	-8.49	-79.8	-9.33	-115.4	-9.92	-105.7	-9.73	-147.1	-10.41
2056	10.5	-7.83	-38.1	-8.47	-81.4	-9.34	-117.9	-9.95	-105.2	-9.69	-151.5	-10.46
2057	10.8	-7.80	-38.1	-8.45	-83.0	-9.35	-120.4	-9.98	-104.5	-9.65	-155.8	-10.52
2058	11.0	-7.78	-38.1	-8.43	-84.5	-9.36	-122.8	-10.02	-103.7	-9.61	-160.2	-10.58
2059	11.2	-7.76	-38.1	-8.41	-86.0	-9.37	-125.3	-10.05	-102.6	-9.56	-164.5	-10.64
2060	11.4	-7.74	-38.1	-8.39	-87.4	-9.38	-127.6	-10.08	-101.4	-9.50	-168.8	-10.70
2061	11.5	-7.72	-38.1	-8.37	-88.9	-9.38	-130.0	-10.11	-99.9	-9.44	-173.0	-10.76
2062	11.6	-7.70	-38.1	-8.35	-90.2	-9.39	-132.3	-10.14	-98.5	-9.39	-177.2	-10.82
2063	11.8	-7.68	-38.0	-8.33	-91.5	-9.40	-134.6	-10.17	-97.0	-9.32	-181.4	-10.88
2064	11.9	-7.66	-38.0	-8.31	-92.8	-9.40	-136.9	-10.20	-95.5	-9.26	-185.5	-10.94
2065	11.9	-7.65	-37.9	-8.29	-94.0	-9.40	-139.2	-10.23	-94.0	-9.20	-189.5	-11.00
2066	12.0	-7.63	-37.8	-8.27	-95.1	-9.41	-141.4	-10.27	-92.5	-9.14	-193.5	-11.06
2067	12.0	-7.61	-37.7	-8.25	-96.2	-9.41	-143.7	-10.30	-90.9	-9.07	-197.5	-11.12
2068	12.1	-7.59	-37.5	-8.23	-97.2	-9.41	-145.9	-10.33	-89.3	-9.01	-201.4	-11.18
2069	12.1	-7.58	-37.4	-8.21	-98.2	-9.41	-148.1	-10.36	-87.6	-8.94	-205.3	-11.24
2070	12.1	-7.56	-37.2	-8.19	-99.2	-9.42	-150.2	-10.39	-85.9	-8.87	-209.1	-11.30
2071	12.2	-7.55	-37.1	-8.17	-100.1	-9.42	-152.4	-10.42	-84.1	-8.80	-212.9	-11.36
2072	12.2	-7.53	-36.9	-8.15	-100.9	-9.42	-154.5	-10.45	-82.4	-8.73	-216.6	-11.43
2073	12.2	-7.51	-36.7	-8.13	-101.7	-9.41	-156.6	-10.48	-80.7	-8.67	-220.2	-11.49
2074	12.2	-7.50	-36.4	-8.10	-102.4	-9.41	-158.7	-10.52	-79.2	-8.60	-223.7	-11.54
2075	12.2	-7.48	-36.2	-8.08	-103.1	-9.41	-160.8	-10.55	-77.6	-8.54	-227.2	-11.60
2076	12.2	-7.47	-35.9	-8.06	-103.7	-9.40	-162.8	-10.58	-76.1	-8.48	-230.6	-11.66
2077	12.2	-7.45	-35.6	-8.03	-104.3	-9.39	-164.8	-10.61	-74.6	-8.42	-234.0	-11.72
2078	12.1	-7.43	-35.2	-8.01	-104.8	-9.39	-166.8	-10.64	-73.1	-8.37	-237.3	-11.78
2079	12.1	-7.42	-34.9	-7.98	-105.3	-9.38	-168.8	-10.67	-71.5	-8.31	-240.5	-11.84
2080	12.1	-7.40	-34.5	-7.95	-105.8	-9.37	-170.8	-10.71	-70.0	-8.26	-243.7	-11.90
2081	12.1	-7.39	-34.1	-7.93	-106.2	-9.36	-172.8	-10.74	-68.5	-8.20	-246.8	-11.95
2082	12.1	-7.37	-33.7	-7.90	-106.5	-9.35	-174.8	-10.77	-67.1	-8.15	-249.7	-12.01
2083	12.1	-7.35	-33.4	-7.87	-106.8	-9.33	-176.7	-10.80	-65.7	-8.10	-252.6	-12.07
2084	12.0	-7.34	-33.0	-7.85	-107.0	-9.32	-178.7	-10.84	-64.4	-8.06	-255.3	-12.12
2085	12.0	-7.32	-32.7	-7.82	-107.2	-9.31	-180.6	-10.87	-63.1	-8.01	-258.0	-12.17
2086	12.0	-7.31	-32.3	-7.80	-107.3	-9.29	-182.6	-10.90	-61.9	-7.97	-260.6	-12.22
2087	12.0	-7.29	-32.0	-7.77	-107.3	-9.27	-184.5	-10.94	-60.7	-7.93	-263.1	-12.27
2088	12.0	-7.27	-31.6	-7.75	-107.3	-9.26	-186.4	-10.97	-59.5	-7.89	-265.5	-12.32
2089	12.0	-7.25	-31.3	-7.72	-107.3	-9.24	-188.3	-11.00	-58.3	-7.85	-267.9	-12.37
2090	12.0	-7.24	-30.9	-7.70	-107.2	-9.22	-190.2	-11.04	-57.2	-7.81	-270.3	-12.41
2091	12.0	-7.22	-30.6	-7.67	-107.1	-9.20	-192.1	-11.07	-56.1	-7.78	-272.5	-12.46
2092	12.0	-7.20	-30.3	-7.65	-106.9	-9.18	-194.0	-11.10	-55.1	-7.74	-274.7	-12.50
2093	11.9	-7.18	-30.0	-7.63	-106.8	-9.16	-195.9	-11.14	-54.2	-7.71	-276.8	-12.55
2094	11.9	-7.16	-29.7	-7.61	-106.6	-9.14	-197.8	-11.17	-53.3	-7.67	-278.9	-12.59
2095	11.9	-7.14	-29.5	-7.59	-106.4	-9.12	-199.7	-11.21	-52.5	-7.64	-280.9	-12.63
2096	11.9	-7.12	-29.3	-7.57	-106.2	-9.10	-201.5	-11.24	-51.7	-7.61	-282.9	-12.67
2097	11.9	-7.10	-29.1	-7.56	-106.1	-9.08	-203.4	-11.28	-50.9	-7.58	-284.8	-12.71
2098	11.9	-7.08	-28.9	-7.54	-105.9	-9.06	-205.2	-11.31	-50.2	-7.55	-286.6	-12.75
2099	11.9	-7.06	-28.7	-7.53	-105.6	-9.04	-207.1	-11.35	-49.5	-7.52	-288.4	-12.79
2100	11.9	-7.04	-28.6	-7.51	-105.4	-9.03	-208.9	-11.38	-48.8	-7.49	-290.2	-12.83
